# Supplementary material for: GWAS-identified hyperuricemia-associated IGF1R variant rs6598541 has a limited role in urate mediated inflammation in human mononuclear cells
Source: Sci Rep. 2024 Feb 12;14:3565. doi: 10.1038/s41598-024-53209-7 (PMC10861580; doi:10.1038/s41598-024-53209-7)
Supplement: Supplementary file 2 — Supplementary Tables. [file 41598_2024_53209_MOESM2_ESM.xlsx]

## Sheet: raw data gout
Supplementary Table 1. Raw genotype data and variance stabilized (VS) counts of IGF1R gene for gout patients
ID	IGF1R VS_counts	Genotype rs6598541
107R	10.3198	AG
114R	9.9828	AG
117R	10.8881	AG
15R	10.1143	AG
16R	10.8796	AG
202R	9.69857	AA
205R	10.0513	AG
206R	9.98298	AG
207R	10.231	GG
20R	10.4612	AG
214R2	10.1143	GG
215R	9.46977	AG
216R2	9.82736	AG
218R2	10.6714	AG
221R	9.73196	GG
223R	9.71496	AA
228R	11.0674	AG
230R	10.3565	AG
235R	10.8148	GG
237R	9.98491	GG
240R	8.63441	AG
245R	10.3818	GG
249R	10.7687	GG
250R	11.1497	GG
252R	10.2411	AA
253R	9.72169	AG
254R	10.4954	AG
255R	9.88807	AA
256R	10.1415	AG
257R	10.2393	GG
259R	10.6038	GG
260R	10.4472	GG
261R	10.1143	AG
264R	10.015	GG
265R	10.2146	AG
266R	10.516	GG
268R	9.86304	AG
269R	10.1143	AG
271R	10.2636	AA
272R	10.1978	GG
273R	10.3895	GG
274R	9.93781	AG
275R	10.6411	AG
276R	10.4003	AA
277R	10.4363	AA
278R	10.1172	GG
279R	11.1196	AA
281R	10.1143	AG
282R	10.1143	GG
283R	10.0378	AG
284R	10.2171	AA
285R	9.94277	AG
287R	10.2936	AG
288R	9.53185	AG
290R	9.90532	AG
291R	9.44081	AG
292R	10.4705	AG
294R	9.955	AG
295R	10.7879	AG
296R	9.80674	AA
49R1	9.98242	AG
4R	10.7752	AG
52R	9.84306	AG
58R	10.1005	AA
64R	10.3891	AG
83R	10.0241	GG
92R	10.3435	AG
95R	10.5485	GG

## Sheet: raw data hyperuricemia
Supplementary Table 2. Raw genotype data and variance stabilized (VS) counts of IGF1R gene for hyperuricemic patients
ID	IGF1R VS_counts	Genotype rs6598541
173U	9.84136	GG
175U	9.79851	GG
176U	10.0944	GG
177U	9.99548	GG
178U	10.3939	GG
179U	10.0113	AG
180U	9.84742	GG
181U	9.85314	AA
182U	10.621	AG
183U	10.6113	GG
184U	10.1143	AG
185U	10.4161	AG
186U	10.6294	AG
187U	9.76314	AA
194U	10.2694	AG
195U	10.0891	AG
197U	10.0748	AG
198U	10.2058	AG
199U	10.1143	AG

## Sheet: raw data controls
Supplementary Table 3. Raw genotype data and variance stabilized (VS) counts of IGF1R gene for normouricemic controls
ID	IGF1R VS_counts	Genotype rs6598541
123CU	9.76037	GG
127CU	9.69865	AG
128CU	10.0972	AG
130CU	10.1075	AG
131CU	9.62521	GG
133CU	10.359	GG
136CU	9.88224	AG
137CU	10.7794	GG
138CU	8.5243	AG
139CU	9.99193	AA
140CU	10.4696	AG
145CU	10.1183	AG
156CU	9.65884	GG
157CU	9.95782	GG
158CU	10.0544	AG
159CU	10.3221	GG
160CU	9.6901	AG
161CU	9.60541	AG
162CU	9.86786	AG
163CU	10.4793	GG
165CU	9.91328	AG
167CU	9.93057	GG
168CU	10.1715	AA
169CU	10.5843	AG
170CU	9.73435	AA
171CU	10.1143	GG
172CU	10.0333	AG
173CU	10.5556	AG
175CU	9.73151	GG
176CU	9.82745	GG
177CU	10.4084	GG
178CU	9.5069	AG
179CU	9.90563	GG
180CU	10.1809	AA
181CU	10.0022	AG
182CU	10.1277	AG
183CU	10.1296	GG
184CU	9.9953	AG
185CU	9.81764	GG
186CU	9.43114	AG
187CU	9.34044	AG
188CU	10.9077	GG
189CU	9.95173	AG
190CU	10.1143	AG
191CU	9.91429	GG
192CU	9.88427	GG
193CU	9.56035	GG
199CU	10.4346	AG
200CU	10.0606	AG
201CU	10.1	GG
202CU	10.0831	AG
203CU	10.0678	GG
204CU	10.1058	GG
205CU	10.3383	AG
206CU	10.1577	AG
207CU	10.0522	GG
208CU	10.1821	AA
209CU	9.64432	AA
210CU	10.1549	AG
214CU	10.1451	AG
216CU	9.62605	GG
217CU	9.86788	GG
220CU	9.51474	AG
221CU	9.39433	AG
222CU	10.158	AG
224CU	9.95388	AG
225CU	9.67123	GG
227CU	10.4497	GG
228CU	10.0878	AG
229CU	10.3244	GG
230CU	9.7832	GG
231CU	10.507	AA
232CU	10.2008	GG
233CU	10.2882	AA
234CU	10.0147	AG
236CU	10.3924	AG
237CU	10.169	AG
238CU	10.5432	GG
239CU	10.1274	GG
240CU	9.92437	GG
241CU	9.75168	AA
242CU	10.2555	GG
243CU	10.1764	AG
244CU	10.1537	AG
245CU	10.4745	AG
246CU	10.1936	AA
248CU	10.3811	AG
250CU	9.72511	AG
253CU	9.96876	AA
254CU	10.7076	AG
255CU	9.52532	AA
259CU	10.044	AG
260CU	9.84061	AG
261CU	9.99192	AA
262CU	10.2504	AA
263CU	9.97825	AG
264CU	9.9849	AG
265CU	9.89335	GG
266CU	10.1286	GG
270CU	10.2331	AG
271CU	10.1143	AG
273CU	9.81857	GG
274CU	10.3969	AA
275CU	10.168	AA
276CU	10.3057	AA
